# Supplementary material for: Understanding the Unmet Needs of People Living with Type 2 Diabetes in Self-Managing Their Condition
Source: Nutrients. 2025 Apr 2;17(7):1243. doi: 10.3390/nu17071243 (PMC11990758; doi:10.3390/nu17071243)
Supplement: Supplementary file 1 [file nutrients-17-01243-s001.zip]

Archive with 1 entries (1 files):
- nutrients-3508556-supplementary.pdf
